# Supplementary material for: Enzymatic Biosynthesis of Simple Phenolic Glycosides as Potential Anti-Melanogenic Antioxidants
Source: Antioxidants (Basel). 2022 Jul 19;11(7):1396. doi: 10.3390/antiox11071396 (PMC9312196; doi:10.3390/antiox11071396)
Supplement: Supplementary file 1 [file antioxidants-11-01396-s001.zip]

Archive with 1 entries (1 files):
- antioxidants-1825413-supplementary.pdf
